# Supplementary material for: Inferring ‘weak spots’ in phylogenetic trees: application to mosasauroid nomenclature
Source: PeerJ. 2017 Sep 15;5:e3782. doi: 10.7717/peerj.3782 (PMC5602675; doi:10.7717/peerj.3782)
Supplement: Supplemental Information 2 [file peerj-05-3782-s002.txt]

<?xml version="1.0" encoding="UTF-8" standalone="no"?><beast beautitemplate='Standard' beautistatus='' namespace="beast.core:beast.evolution.alignment:beast.evolution.tree.coalescent:beast.core.util:beast.evolution.nuc:beast.evolution.operators:beast.evolution.sitemodel:beast.evolution.substitutionmodel:beast.evolution.likelihood" required="SA v1.1.6:MM v1.0.4" version="2.4">


    <data
id="Mosasauroidea2017_BEAST"
dataType="standard">
                            <sequence id="seq_Adriosaurus_suessi_95" taxon="Adriosaurus_suessi_95" totalcount="4" value="000???10101??000??10?0??100???1??0???????????????????????????0?0????????????1?1?0????012010000??????010??????1????1000???100?012345"/>
                            <sequence id="seq_Dolichosaurus_longicollis_97" taxon="Dolichosaurus_longicollis_97" totalcount="4" value="????????????????????????????????????????????????????????00??????????????????1011000000120??00?10??0011???????1??????0????2?0?012345"/>
                            <sequence id="seq_Pontosaurus_kornhuberi_97" taxon="Pontosaurus_kornhuberi_97" totalcount="4" value="00010101101??03?0000?11?1010?0010????????010?0?0?????0???????0??00?0100???1010100????01200000000?012?0?????110?0??00001?1000?012345"/>
                            <sequence id="seq_Aigialosaurus_dalmaticus_93.5" taxon="Aigialosaurus_dalmaticus_93.5" totalcount="4" value="????0?12100??03?0000?1100010??110???3????011?0???000????00???02001?0000???10???000???0100????????????0????0000000000001?1000?012345"/>
                            <sequence id="seq_Opetiosaurus_bucchichi_93.5" taxon="Opetiosaurus_bucchichi_93.5" totalcount="4" value="00??1?12?00??03?0000?1100010??0100001?00?00100001000300?00?00110??000000??1???0?00????1??0000?010000000????000000000????1??00012345"/>
                            <sequence id="seq_Komensaurus_carrolli_93.5" taxon="Komensaurus_carrolli_93.5" totalcount="4" value="????????????????????????????????????20?0?000?0???????????????0000???????????1???0?01??0?0?00???????????????0000?000?0011?000?012345"/>
                            <sequence id="seq_Halisaurus_platyspondylus_68" taxon="Halisaurus_platyspondylus_68" totalcount="4" value="110000021100003?10101?0?00???10???1?20010000?0001??????101?000100010000101??0?????00???????1?????????????????????????1?????00012345"/>
                            <sequence id="seq_Eonatator_sternbergii_87" taxon="Eonatator_sternbergii_87" totalcount="4" value="0100?0021000003?0010100000??020???0020?1?000?0?01??0?01101?0?0100010?00100?10??00100??0111010111111001001000010111001111?010?012345"/>
                            <sequence id="seq_Dallasaurus_turneri_92.5" taxon="Dallasaurus_turneri_92.5" totalcount="4" value="??????0??0?????0??????????????????0??????????????????1010??0?1????100002?0?11??00111110????1???0?0???01000000????????0???0?1?012345"/>
                            <sequence id="seq_Clidastes_liodontus_84" taxon="Clidastes_liodontus_84" totalcount="4" value="21000?020010?1101001111?10102112??1010?00000000101002121?10001000?1010020101100000110102111101011000021010111210001010001211?012345"/>
                            <sequence id="seq_Clidastes_moorevillensis_74" taxon="Clidastes_moorevillensis_74" totalcount="4" value="21000002001001101001111?101021120?1010?000100001010021210100010000101002010110000011?1021111??011000021010111210001010001211?012345"/>
                            <sequence id="seq_Clidastes_propython_83.25" taxon="Clidastes_propython_83.25" totalcount="4" value="21000?1200100110100111??1010211???1010?0001000010100112101?1010000101002010110000011?10??1?1??????00021010111210?0???????2?10012345"/>
                            <sequence id="seq_Prognathodon_overtoni_70.5" taxon="Prognathodon_overtoni_70.5" totalcount="4" value="11000?10011001111001?1111?103022001110110110?00101003121010111001011001211????0?0?110?12?11111011100121210111??0???010000211?012345"/>
                            <sequence id="seq_Prognathodon_rapax_67.5" taxon="Prognathodon_rapax_67.5" totalcount="4" value="11000?10001001111001111?1?1?31120?1110?1011000011100?021010???0000110012110110?00011110????1??01?0011212101112100010?????2?1?012345"/>
                            <sequence id="seq_Prognathodon_solvayi_73" taxon="Prognathodon_solvayi_73" totalcount="4" value="000000100010011010111111100030210?1110010100?00111?1402?010101?00000?012110?10001011?10???????01?01??????????????????????????012345"/>
                            <sequence id="seq_Prognathodon_currii_70.5" taxon="Prognathodon_currii_70.5" totalcount="4" value="100????0111?????10???11?1?0030220??1???????0????1???50????????000??100?20????????????????????????????????????????????????????012345"/>
                            <sequence id="seq_Prognathodon_waiparaensis_73" taxon="Prognathodon_waiparaensis_73" totalcount="4" value="110000?????????????????????????21?111??10110?0010???3??101????????00?01211??????????????????????????????????????????????????0012345"/>
                            <sequence id="seq_Prognathodon_saturator_68.25" taxon="Prognathodon_saturator_68.25" totalcount="4" value="??00??10?110011110111???1000???20?111?010110000101??3?2101??010010110012110?10?01011110???01??0??????????????2???????????????012345"/>
                            <sequence id="seq_Globidens_alabamaensis_79" taxon="Globidens_alabamaensis_79" totalcount="4" value="??????10?111011?????????1010?1????1010?111?0??010??????1010?11000011001101011??0?011??0???????????0??21010111????????????2?1?012345"/>
                            <sequence id="seq_Globidens_dakotensis_79" taxon="Globidens_dakotensis_79" totalcount="4" value="210?0?10111??1101001?11?1?1031120?1010?10110?0?10100??????????????11001101011?00?011?10????????????????????????????????????10012345"/>
                            <sequence id="seq_Mosasaurus_conodon_70.75" taxon="Mosasaurus_conodon_70.75" totalcount="4" value="????????????????????????????????????????????????????1?2101????0000101002110111001011011????1???1?001031110111?1??????????2?1?012345"/>
                            <sequence id="seq_Mosasaurus_hoffmannii_70.75" taxon="Mosasaurus_hoffmannii_70.75" totalcount="4" value="21001?00011??1111002111?110031?21?1000?00101?11011003121010?1101101010021101110110110?1?11111?0210011311101112100011100012110012345"/>
                            <sequence id="seq_Mosasaurus_missouriensis_73" taxon="Mosasaurus_missouriensis_73" totalcount="4" value="21001?10011??1111001?11?1?00302???1000?00100?1?0110?312?0101110110101002?1011?00001101121??11?01??00?????????2100?11?????2?1?012345"/>
                            <sequence id="seq_Plesiotylosaurus_crassidens_69" taxon="Plesiotylosaurus_crassidens_69" totalcount="4" value="2101??10?11??1111001111?1200312??01100?10110?0?1011?212111011100??10100211?????00011?10???????0110011312101112100010?????2???012345"/>
                            <sequence id="seq_Plotosaurus_bennisoni_69" taxon="Plotosaurus_bennisoni_69" totalcount="4" value="11001?10101??1111011?1111?001112001000?001000110110?12?1?1???10110000012??010?10?011??12??1?1?0210011311101112100011??1??211?012345"/>
                            <sequence id="seq_Tylosaurus_nepaeolicus_87" taxon="Tylosaurus_nepaeolicus_87" totalcount="4" value="31111?00101012??1001?11002003012110011?021111001001?4221000000000000100211100??00010101???00?????????200010001011100???????00012345"/>
                            <sequence id="seq_Tylosaurus_bernardi_70.5" taxon="Tylosaurus_bernardi_70.5" totalcount="4" value="31111?001110?2??1001?110020031?21??0????20001001001?42?1000000000000100211100?0000101011100010110110120001000?011100????0?100012345"/>
                            <sequence id="seq_Taniwhasaurus_oweni_83" taxon="Taniwhasaurus_oweni_83" totalcount="4" value="31111?00?21??2????01????02003??21??011?02000?0010???32???00?0?????0111?2??100????01010????00??1????????????????????????????0?012345"/>
                            <sequence id="seq_Taniwhasaurus_antarcticus_76" taxon="Taniwhasaurus_antarcticus_76" totalcount="4" value="31111?00?210?2??1001?11?0200?0?21???11?02000?0010????2?1000?00?0??0111021??0??????1?1?????00???????????????????????????????0?012345"/>
                            <sequence id="seq_Tylosaurus_proriger_82" taxon="Tylosaurus_proriger_82" totalcount="4" value="311111001110?2??1001?11002003112100011?02000100100104221000000000000100211100?0000101011100010110110120001000101110010?001100012345"/>
                            <sequence id="seq_Yaguarasaurus_columbianus_89.5" taxon="Yaguarasaurus_columbianus_89.5" totalcount="4" value="010?0?02000??1201200?110000?302111??2100200110000001311???????????00?00100??1??????????????????????????????????????????????0?012345"/>
                            <sequence id="seq_Eremiasaurus_heterodontus_68.3" taxon="Eremiasaurus_heterodontus_68.3" totalcount="4" value="11001?10111??11?10?1?11?1?0130120?111??1??0??1?111??2121010??1011?1000121?01??0100110?0?11111001?01???10???????????01??01??1?012345"/>
                            <sequence id="seq_Prognathodon_kianda_71.5" taxon="Prognathodon_kianda_71.5" totalcount="4" value="11001??00?1???1?10?1?11??0??30?2111?10?10110000101??2121?10001000010001201??????????????????????????????????????????????????0012345"/>
                            <sequence id="seq_Russellosaurus_coheni_92.5" taxon="Russellosaurus_coheni_92.5" totalcount="4" value="11??0002000111201200011000012022110021002001120000012011000000100100000100??????????????????????????????????????????????????1012345"/>
                            <sequence id="seq_Romeosaurus_fumanensis_91" taxon="Romeosaurus_fumanensis_91" totalcount="4" value="????????????????????????1???20?21?1021002011?2011???211??00000100?10000100?????01101??0????????0?11??00?00?00???????????????1012345"/>
                            <sequence id="seq_Ectenosaurus_clidastoides_82.5" taxon="Ectenosaurus_clidastoides_82.5" totalcount="4" value="21000102001111201110001?00011121100010012101110??0023120001000000100010201001001001???0???????010110021???0012010100?????1110012345"/>
                            <sequence id="seq_Plioplatecarpus_80.5" taxon="Plioplatecarpus_80.5" totalcount="4" value="??????001110010?1112011?0100?0?1100021100200?01110025021101000000100000201??0??00011000????0??010110020?110012011100?????1?00012345"/>
                            <sequence id="seq_Plesioplatecarpus_planifrons_87" taxon="Plesioplatecarpus_planifrons_87" totalcount="4" value="110000001011?10?1110?11?00?1301?100021001000?001100151210010000001000102011010000011??0???????010110020?1100?2011100?????1?00012345"/>
                            <sequence id="seq_Platecarpus_tympaniticus_81" taxon="Platecarpus_tympaniticus_81" totalcount="4" value="010000001111110?1111011?010130111?002110110010111002502110100000010000020110010000110000100010010110020??1?012011100101101100012345"/>
                            <sequence id="seq_Latoplatecarpus_willistoni_77.8" taxon="Latoplatecarpus_willistoni_77.8" totalcount="4" value="01000?0012011?0?11120?1?010130121?00210012001011100250211010000001000102011110001011??0????0???2111?????????????????????????0012345"/>
                            <sequence id="seq_Selmasaurus_johnsoni_85" taxon="Selmasaurus_johnsoni_85" totalcount="4" value="11000?10001111201200011?0001?0?21?0011011100?000101150211110000001000102011010000011000??????????????????????????????????????012345"/>
                            <sequence id="seq_Angolasaurus_bocagei_89.5" taxon="Angolasaurus_bocagei_89.5" totalcount="4" value="11??0?01?11??1??1100?1??000?30???1??21000100100010015021?010001001?00102?1??1??????????????????????????????????????????????0?012345"/>
                            <sequence id="seq_Tethysaurus_nopcsai_93.5" taxon="Tethysaurus_nopcsai_93.5" totalcount="4" value="000?0?02110??1201200?110000?10?21??0010020001?20000110?10010001000000000?0??10?111000??????0??1110?00?????000???????000?????0012345"/>
                            <sequence id="seq_Pannoniasaurus_inexptectatus_84" taxon="Pannoniasaurus_inexptectatus_84" totalcount="4" value="000?0?????????????????????0?????????01002000??200???0020010?00??000001020???10?1110000??0??0?????01???0???000???????00???????012345"/>
                            <userDataType id="StandardData.0" spec="beast.evolution.datatype.StandardData" ambiguities="" nrOfStates="6">
                                <charstatelabels id="UserDataType.0" spec="beast.evolution.datatype.UserDataType" characterName="" codeMap="0=0, 1=1, 2=2, 3=3, 4=4, 5=5, ? =0 1 2 3 4 5 " states="6" value="0, 1, 2, 3, 4, 5"/>
                                <charstatelabels id="UserDataType.01" spec="beast.evolution.datatype.UserDataType" characterName="" codeMap="0=0, 1=1, 2=2, 3=3, 4=4, 5=5, ? =0 1 2 3 4 5 " states="6" value="0, 1, 2, 3, 4, 5"/>
                                <charstatelabels id="UserDataType.02" spec="beast.evolution.datatype.UserDataType" characterName="" codeMap="0=0, 1=1, 2=2, 3=3, 4=4, 5=5, ? =0 1 2 3 4 5 " states="6" value="0, 1, 2, 3, 4, 5"/>
                                <charstatelabels id="UserDataType.03" spec="beast.evolution.datatype.UserDataType" characterName="" codeMap="0=0, 1=1, 2=2, 3=3, 4=4, 5=5, ? =0 1 2 3 4 5 " states="6" value="0, 1, 2, 3, 4, 5"/>
                                <charstatelabels id="UserDataType.04" spec="beast.evolution.datatype.UserDataType" characterName="" codeMap="0=0, 1=1, 2=2, 3=3, 4=4, 5=5, ? =0 1 2 3 4 5 " states="6" value="0, 1, 2, 3, 4, 5"/>
                                <charstatelabels id="UserDataType.05" spec="beast.evolution.datatype.UserDataType" characterName="" codeMap="0=0, 1=1, 2=2, 3=3, 4=4, 5=5, ? =0 1 2 3 4 5 " states="6" value="0, 1, 2, 3, 4, 5"/>
                                <charstatelabels id="UserDataType.06" spec="beast.evolution.datatype.UserDataType" characterName="" codeMap="0=0, 1=1, 2=2, 3=3, 4=4, 5=5, ? =0 1 2 3 4 5 " states="6" value="0, 1, 2, 3, 4, 5"/>
                                <charstatelabels id="UserDataType.07" spec="beast.evolution.datatype.UserDataType" characterName="" codeMap="0=0, 1=1, 2=2, 3=3, 4=4, 5=5, ? =0 1 2 3 4 5 " states="6" value="0, 1, 2, 3, 4, 5"/>
                                <charstatelabels id="UserDataType.08" spec="beast.evolution.datatype.UserDataType" characterName="" codeMap="0=0, 1=1, 2=2, 3=3, 4=4, 5=5, ? =0 1 2 3 4 5 " states="6" value="0, 1, 2, 3, 4, 5"/>
                                <charstatelabels id="UserDataType.09" spec="beast.evolution.datatype.UserDataType" characterName="" codeMap="0=0, 1=1, 2=2, 3=3, 4=4, 5=5, ? =0 1 2 3 4 5 " states="6" value="0, 1, 2, 3, 4, 5"/>
                                <charstatelabels id="UserDataType.010" spec="beast.evolution.datatype.UserDataType" characterName="" codeMap="0=0, 1=1, 2=2, 3=3, 4=4, 5=5, ? =0 1 2 3 4 5 " states="6" value="0, 1, 2, 3, 4, 5"/>
                                <charstatelabels id="UserDataType.011" spec="beast.evolution.datatype.UserDataType" characterName="" codeMap="0=0, 1=1, 2=2, 3=3, 4=4, 5=5, ? =0 1 2 3 4 5 " states="6" value="0, 1, 2, 3, 4, 5"/>
                                <charstatelabels id="UserDataType.012" spec="beast.evolution.datatype.UserDataType" characterName="" codeMap="0=0, 1=1, 2=2, 3=3, 4=4, 5=5, ? =0 1 2 3 4 5 " states="6" value="0, 1, 2, 3, 4, 5"/>
                                <charstatelabels id="UserDataType.013" spec="beast.evolution.datatype.UserDataType" characterName="" codeMap="0=0, 1=1, 2=2, 3=3, 4=4, 5=5, ? =0 1 2 3 4 5 " states="6" value="0, 1, 2, 3, 4, 5"/>
                                <charstatelabels id="UserDataType.014" spec="beast.evolution.datatype.UserDataType" characterName="" codeMap="0=0, 1=1, 2=2, 3=3, 4=4, 5=5, ? =0 1 2 3 4 5 " states="6" value="0, 1, 2, 3, 4, 5"/>
                                <charstatelabels id="UserDataType.015" spec="beast.evolution.datatype.UserDataType" characterName="" codeMap="0=0, 1=1, 2=2, 3=3, 4=4, 5=5, ? =0 1 2 3 4 5 " states="6" value="0, 1, 2, 3, 4, 5"/>
                                <charstatelabels id="UserDataType.016" spec="beast.evolution.datatype.UserDataType" characterName="" codeMap="0=0, 1=1, 2=2, 3=3, 4=4, 5=5, ? =0 1 2 3 4 5 " states="6" value="0, 1, 2, 3, 4, 5"/>
                                <charstatelabels id="UserDataType.017" spec="beast.evolution.datatype.UserDataType" characterName="" codeMap="0=0, 1=1, 2=2, 3=3, 4=4, 5=5, ? =0 1 2 3 4 5 " states="6" value="0, 1, 2, 3, 4, 5"/>
                                <charstatelabels id="UserDataType.018" spec="beast.evolution.datatype.UserDataType" characterName="" codeMap="0=0, 1=1, 2=2, 3=3, 4=4, 5=5, ? =0 1 2 3 4 5 " states="6" value="0, 1, 2, 3, 4, 5"/>
                                <charstatelabels id="UserDataType.019" spec="beast.evolution.datatype.UserDataType" characterName="" codeMap="0=0, 1=1, 2=2, 3=3, 4=4, 5=5, ? =0 1 2 3 4 5 " states="6" value="0, 1, 2, 3, 4, 5"/>
                                <charstatelabels id="UserDataType.020" spec="beast.evolution.datatype.UserDataType" characterName="" codeMap="0=0, 1=1, 2=2, 3=3, 4=4, 5=5, ? =0 1 2 3 4 5 " states="6" value="0, 1, 2, 3, 4, 5"/>
                                <charstatelabels id="UserDataType.021" spec="beast.evolution.datatype.UserDataType" characterName="" codeMap="0=0, 1=1, 2=2, 3=3, 4=4, 5=5, ? =0 1 2 3 4 5 " states="6" value="0, 1, 2, 3, 4, 5"/>
                                <charstatelabels id="UserDataType.022" spec="beast.evolution.datatype.UserDataType" characterName="" codeMap="0=0, 1=1, 2=2, 3=3, 4=4, 5=5, ? =0 1 2 3 4 5 " states="6" value="0, 1, 2, 3, 4, 5"/>
                                <charstatelabels id="UserDataType.023" spec="beast.evolution.datatype.UserDataType" characterName="" codeMap="0=0, 1=1, 2=2, 3=3, 4=4, 5=5, ? =0 1 2 3 4 5 " states="6" value="0, 1, 2, 3, 4, 5"/>
                                <charstatelabels id="UserDataType.024" spec="beast.evolution.datatype.UserDataType" characterName="" codeMap="0=0, 1=1, 2=2, 3=3, 4=4, 5=5, ? =0 1 2 3 4 5 " states="6" value="0, 1, 2, 3, 4, 5"/>
                                <charstatelabels id="UserDataType.025" spec="beast.evolution.datatype.UserDataType" characterName="" codeMap="0=0, 1=1, 2=2, 3=3, 4=4, 5=5, ? =0 1 2 3 4 5 " states="6" value="0, 1, 2, 3, 4, 5"/>
                                <charstatelabels id="UserDataType.026" spec="beast.evolution.datatype.UserDataType" characterName="" codeMap="0=0, 1=1, 2=2, 3=3, 4=4, 5=5, ? =0 1 2 3 4 5 " states="6" value="0, 1, 2, 3, 4, 5"/>
                                <charstatelabels id="UserDataType.027" spec="beast.evolution.datatype.UserDataType" characterName="" codeMap="0=0, 1=1, 2=2, 3=3, 4=4, 5=5, ? =0 1 2 3 4 5 " states="6" value="0, 1, 2, 3, 4, 5"/>
                                <charstatelabels id="UserDataType.028" spec="beast.evolution.datatype.UserDataType" characterName="" codeMap="0=0, 1=1, 2=2, 3=3, 4=4, 5=5, ? =0 1 2 3 4 5 " states="6" value="0, 1, 2, 3, 4, 5"/>
                                <charstatelabels id="UserDataType.029" spec="beast.evolution.datatype.UserDataType" characterName="" codeMap="0=0, 1=1, 2=2, 3=3, 4=4, 5=5, ? =0 1 2 3 4 5 " states="6" value="0, 1, 2, 3, 4, 5"/>
                                <charstatelabels id="UserDataType.030" spec="beast.evolution.datatype.UserDataType" characterName="" codeMap="0=0, 1=1, 2=2, 3=3, 4=4, 5=5, ? =0 1 2 3 4 5 " states="6" value="0, 1, 2, 3, 4, 5"/>
                                <charstatelabels id="UserDataType.031" spec="beast.evolution.datatype.UserDataType" characterName="" codeMap="0=0, 1=1, 2=2, 3=3, 4=4, 5=5, ? =0 1 2 3 4 5 " states="6" value="0, 1, 2, 3, 4, 5"/>
                                <charstatelabels id="UserDataType.032" spec="beast.evolution.datatype.UserDataType" characterName="" codeMap="0=0, 1=1, 2=2, 3=3, 4=4, 5=5, ? =0 1 2 3 4 5 " states="6" value="0, 1, 2, 3, 4, 5"/>
                                <charstatelabels id="UserDataType.033" spec="beast.evolution.datatype.UserDataType" characterName="" codeMap="0=0, 1=1, 2=2, 3=3, 4=4, 5=5, ? =0 1 2 3 4 5 " states="6" value="0, 1, 2, 3, 4, 5"/>
                                <charstatelabels id="UserDataType.034" spec="beast.evolution.datatype.UserDataType" characterName="" codeMap="0=0, 1=1, 2=2, 3=3, 4=4, 5=5, ? =0 1 2 3 4 5 " states="6" value="0, 1, 2, 3, 4, 5"/>
                                <charstatelabels id="UserDataType.035" spec="beast.evolution.datatype.UserDataType" characterName="" codeMap="0=0, 1=1, 2=2, 3=3, 4=4, 5=5, ? =0 1 2 3 4 5 " states="6" value="0, 1, 2, 3, 4, 5"/>
                                <charstatelabels id="UserDataType.036" spec="beast.evolution.datatype.UserDataType" characterName="" codeMap="0=0, 1=1, 2=2, 3=3, 4=4, 5=5, ? =0 1 2 3 4 5 " states="6" value="0, 1, 2, 3, 4, 5"/>
                                <charstatelabels id="UserDataType.037" spec="beast.evolution.datatype.UserDataType" characterName="" codeMap="0=0, 1=1, 2=2, 3=3, 4=4, 5=5, ? =0 1 2 3 4 5 " states="6" value="0, 1, 2, 3, 4, 5"/>
                                <charstatelabels id="UserDataType.038" spec="beast.evolution.datatype.UserDataType" characterName="" codeMap="0=0, 1=1, 2=2, 3=3, 4=4, 5=5, ? =0 1 2 3 4 5 " states="6" value="0, 1, 2, 3, 4, 5"/>
                                <charstatelabels id="UserDataType.039" spec="beast.evolution.datatype.UserDataType" characterName="" codeMap="0=0, 1=1, 2=2, 3=3, 4=4, 5=5, ? =0 1 2 3 4 5 " states="6" value="0, 1, 2, 3, 4, 5"/>
                                <charstatelabels id="UserDataType.040" spec="beast.evolution.datatype.UserDataType" characterName="" codeMap="0=0, 1=1, 2=2, 3=3, 4=4, 5=5, ? =0 1 2 3 4 5 " states="6" value="0, 1, 2, 3, 4, 5"/>
                                <charstatelabels id="UserDataType.041" spec="beast.evolution.datatype.UserDataType" characterName="" codeMap="0=0, 1=1, 2=2, 3=3, 4=4, 5=5, ? =0 1 2 3 4 5 " states="6" value="0, 1, 2, 3, 4, 5"/>
                                <charstatelabels id="UserDataType.042" spec="beast.evolution.datatype.UserDataType" characterName="" codeMap="0=0, 1=1, 2=2, 3=3, 4=4, 5=5, ? =0 1 2 3 4 5 " states="6" value="0, 1, 2, 3, 4, 5"/>
                                <charstatelabels id="UserDataType.043" spec="beast.evolution.datatype.UserDataType" characterName="" codeMap="0=0, 1=1, 2=2, 3=3, 4=4, 5=5, ? =0 1 2 3 4 5 " states="6" value="0, 1, 2, 3, 4, 5"/>
                                <charstatelabels id="UserDataType.044" spec="beast.evolution.datatype.UserDataType" characterName="" codeMap="0=0, 1=1, 2=2, 3=3, 4=4, 5=5, ? =0 1 2 3 4 5 " states="6" value="0, 1, 2, 3, 4, 5"/>
                                <charstatelabels id="UserDataType.045" spec="beast.evolution.datatype.UserDataType" characterName="" codeMap="0=0, 1=1, 2=2, 3=3, 4=4, 5=5, ? =0 1 2 3 4 5 " states="6" value="0, 1, 2, 3, 4, 5"/>
                                <charstatelabels id="UserDataType.046" spec="beast.evolution.datatype.UserDataType" characterName="" codeMap="0=0, 1=1, 2=2, 3=3, 4=4, 5=5, ? =0 1 2 3 4 5 " states="6" value="0, 1, 2, 3, 4, 5"/>
                                <charstatelabels id="UserDataType.047" spec="beast.evolution.datatype.UserDataType" characterName="" codeMap="0=0, 1=1, 2=2, 3=3, 4=4, 5=5, ? =0 1 2 3 4 5 " states="6" value="0, 1, 2, 3, 4, 5"/>
                                <charstatelabels id="UserDataType.048" spec="beast.evolution.datatype.UserDataType" characterName="" codeMap="0=0, 1=1, 2=2, 3=3, 4=4, 5=5, ? =0 1 2 3 4 5 " states="6" value="0, 1, 2, 3, 4, 5"/>
                                <charstatelabels id="UserDataType.049" spec="beast.evolution.datatype.UserDataType" characterName="" codeMap="0=0, 1=1, 2=2, 3=3, 4=4, 5=5, ? =0 1 2 3 4 5 " states="6" value="0, 1, 2, 3, 4, 5"/>
                                <charstatelabels id="UserDataType.050" spec="beast.evolution.datatype.UserDataType" characterName="" codeMap="0=0, 1=1, 2=2, 3=3, 4=4, 5=5, ? =0 1 2 3 4 5 " states="6" value="0, 1, 2, 3, 4, 5"/>
                                <charstatelabels id="UserDataType.051" spec="beast.evolution.datatype.UserDataType" characterName="" codeMap="0=0, 1=1, 2=2, 3=3, 4=4, 5=5, ? =0 1 2 3 4 5 " states="6" value="0, 1, 2, 3, 4, 5"/>
                                <charstatelabels id="UserDataType.052" spec="beast.evolution.datatype.UserDataType" characterName="" codeMap="0=0, 1=1, 2=2, 3=3, 4=4, 5=5, ? =0 1 2 3 4 5 " states="6" value="0, 1, 2, 3, 4, 5"/>
                                <charstatelabels id="UserDataType.053" spec="beast.evolution.datatype.UserDataType" characterName="" codeMap="0=0, 1=1, 2=2, 3=3, 4=4, 5=5, ? =0 1 2 3 4 5 " states="6" value="0, 1, 2, 3, 4, 5"/>
                                <charstatelabels id="UserDataType.054" spec="beast.evolution.datatype.UserDataType" characterName="" codeMap="0=0, 1=1, 2=2, 3=3, 4=4, 5=5, ? =0 1 2 3 4 5 " states="6" value="0, 1, 2, 3, 4, 5"/>
                                <charstatelabels id="UserDataType.055" spec="beast.evolution.datatype.UserDataType" characterName="" codeMap="0=0, 1=1, 2=2, 3=3, 4=4, 5=5, ? =0 1 2 3 4 5 " states="6" value="0, 1, 2, 3, 4, 5"/>
                                <charstatelabels id="UserDataType.056" spec="beast.evolution.datatype.UserDataType" characterName="" codeMap="0=0, 1=1, 2=2, 3=3, 4=4, 5=5, ? =0 1 2 3 4 5 " states="6" value="0, 1, 2, 3, 4, 5"/>
                                <charstatelabels id="UserDataType.057" spec="beast.evolution.datatype.UserDataType" characterName="" codeMap="0=0, 1=1, 2=2, 3=3, 4=4, 5=5, ? =0 1 2 3 4 5 " states="6" value="0, 1, 2, 3, 4, 5"/>
                                <charstatelabels id="UserDataType.058" spec="beast.evolution.datatype.UserDataType" characterName="" codeMap="0=0, 1=1, 2=2, 3=3, 4=4, 5=5, ? =0 1 2 3 4 5 " states="6" value="0, 1, 2, 3, 4, 5"/>
                                <charstatelabels id="UserDataType.059" spec="beast.evolution.datatype.UserDataType" characterName="" codeMap="0=0, 1=1, 2=2, 3=3, 4=4, 5=5, ? =0 1 2 3 4 5 " states="6" value="0, 1, 2, 3, 4, 5"/>
                                <charstatelabels id="UserDataType.060" spec="beast.evolution.datatype.UserDataType" characterName="" codeMap="0=0, 1=1, 2=2, 3=3, 4=4, 5=5, ? =0 1 2 3 4 5 " states="6" value="0, 1, 2, 3, 4, 5"/>
                                <charstatelabels id="UserDataType.061" spec="beast.evolution.datatype.UserDataType" characterName="" codeMap="0=0, 1=1, 2=2, 3=3, 4=4, 5=5, ? =0 1 2 3 4 5 " states="6" value="0, 1, 2, 3, 4, 5"/>
                                <charstatelabels id="UserDataType.062" spec="beast.evolution.datatype.UserDataType" characterName="" codeMap="0=0, 1=1, 2=2, 3=3, 4=4, 5=5, ? =0 1 2 3 4 5 " states="6" value="0, 1, 2, 3, 4, 5"/>
                                <charstatelabels id="UserDataType.063" spec="beast.evolution.datatype.UserDataType" characterName="" codeMap="0=0, 1=1, 2=2, 3=3, 4=4, 5=5, ? =0 1 2 3 4 5 " states="6" value="0, 1, 2, 3, 4, 5"/>
                                <charstatelabels id="UserDataType.064" spec="beast.evolution.datatype.UserDataType" characterName="" codeMap="0=0, 1=1, 2=2, 3=3, 4=4, 5=5, ? =0 1 2 3 4 5 " states="6" value="0, 1, 2, 3, 4, 5"/>
                                <charstatelabels id="UserDataType.065" spec="beast.evolution.datatype.UserDataType" characterName="" codeMap="0=0, 1=1, 2=2, 3=3, 4=4, 5=5, ? =0 1 2 3 4 5 " states="6" value="0, 1, 2, 3, 4, 5"/>
                                <charstatelabels id="UserDataType.066" spec="beast.evolution.datatype.UserDataType" characterName="" codeMap="0=0, 1=1, 2=2, 3=3, 4=4, 5=5, ? =0 1 2 3 4 5 " states="6" value="0, 1, 2, 3, 4, 5"/>
                                <charstatelabels id="UserDataType.067" spec="beast.evolution.datatype.UserDataType" characterName="" codeMap="0=0, 1=1, 2=2, 3=3, 4=4, 5=5, ? =0 1 2 3 4 5 " states="6" value="0, 1, 2, 3, 4, 5"/>
                                <charstatelabels id="UserDataType.068" spec="beast.evolution.datatype.UserDataType" characterName="" codeMap="0=0, 1=1, 2=2, 3=3, 4=4, 5=5, ? =0 1 2 3 4 5 " states="6" value="0, 1, 2, 3, 4, 5"/>
                                <charstatelabels id="UserDataType.069" spec="beast.evolution.datatype.UserDataType" characterName="" codeMap="0=0, 1=1, 2=2, 3=3, 4=4, 5=5, ? =0 1 2 3 4 5 " states="6" value="0, 1, 2, 3, 4, 5"/>
                                <charstatelabels id="UserDataType.070" spec="beast.evolution.datatype.UserDataType" characterName="" codeMap="0=0, 1=1, 2=2, 3=3, 4=4, 5=5, ? =0 1 2 3 4 5 " states="6" value="0, 1, 2, 3, 4, 5"/>
                                <charstatelabels id="UserDataType.071" spec="beast.evolution.datatype.UserDataType" characterName="" codeMap="0=0, 1=1, 2=2, 3=3, 4=4, 5=5, ? =0 1 2 3 4 5 " states="6" value="0, 1, 2, 3, 4, 5"/>
                                <charstatelabels id="UserDataType.072" spec="beast.evolution.datatype.UserDataType" characterName="" codeMap="0=0, 1=1, 2=2, 3=3, 4=4, 5=5, ? =0 1 2 3 4 5 " states="6" value="0, 1, 2, 3, 4, 5"/>
                                <charstatelabels id="UserDataType.073" spec="beast.evolution.datatype.UserDataType" characterName="" codeMap="0=0, 1=1, 2=2, 3=3, 4=4, 5=5, ? =0 1 2 3 4 5 " states="6" value="0, 1, 2, 3, 4, 5"/>
                                <charstatelabels id="UserDataType.074" spec="beast.evolution.datatype.UserDataType" characterName="" codeMap="0=0, 1=1, 2=2, 3=3, 4=4, 5=5, ? =0 1 2 3 4 5 " states="6" value="0, 1, 2, 3, 4, 5"/>
                                <charstatelabels id="UserDataType.075" spec="beast.evolution.datatype.UserDataType" characterName="" codeMap="0=0, 1=1, 2=2, 3=3, 4=4, 5=5, ? =0 1 2 3 4 5 " states="6" value="0, 1, 2, 3, 4, 5"/>
                                <charstatelabels id="UserDataType.076" spec="beast.evolution.datatype.UserDataType" characterName="" codeMap="0=0, 1=1, 2=2, 3=3, 4=4, 5=5, ? =0 1 2 3 4 5 " states="6" value="0, 1, 2, 3, 4, 5"/>
                                <charstatelabels id="UserDataType.077" spec="beast.evolution.datatype.UserDataType" characterName="" codeMap="0=0, 1=1, 2=2, 3=3, 4=4, 5=5, ? =0 1 2 3 4 5 " states="6" value="0, 1, 2, 3, 4, 5"/>
                                <charstatelabels id="UserDataType.078" spec="beast.evolution.datatype.UserDataType" characterName="" codeMap="0=0, 1=1, 2=2, 3=3, 4=4, 5=5, ? =0 1 2 3 4 5 " states="6" value="0, 1, 2, 3, 4, 5"/>
                                <charstatelabels id="UserDataType.079" spec="beast.evolution.datatype.UserDataType" characterName="" codeMap="0=0, 1=1, 2=2, 3=3, 4=4, 5=5, ? =0 1 2 3 4 5 " states="6" value="0, 1, 2, 3, 4, 5"/>
                                <charstatelabels id="UserDataType.080" spec="beast.evolution.datatype.UserDataType" characterName="" codeMap="0=0, 1=1, 2=2, 3=3, 4=4, 5=5, ? =0 1 2 3 4 5 " states="6" value="0, 1, 2, 3, 4, 5"/>
                                <charstatelabels id="UserDataType.081" spec="beast.evolution.datatype.UserDataType" characterName="" codeMap="0=0, 1=1, 2=2, 3=3, 4=4, 5=5, ? =0 1 2 3 4 5 " states="6" value="0, 1, 2, 3, 4, 5"/>
                                <charstatelabels id="UserDataType.082" spec="beast.evolution.datatype.UserDataType" characterName="" codeMap="0=0, 1=1, 2=2, 3=3, 4=4, 5=5, ? =0 1 2 3 4 5 " states="6" value="0, 1, 2, 3, 4, 5"/>
                                <charstatelabels id="UserDataType.083" spec="beast.evolution.datatype.UserDataType" characterName="" codeMap="0=0, 1=1, 2=2, 3=3, 4=4, 5=5, ? =0 1 2 3 4 5 " states="6" value="0, 1, 2, 3, 4, 5"/>
                                <charstatelabels id="UserDataType.084" spec="beast.evolution.datatype.UserDataType" characterName="" codeMap="0=0, 1=1, 2=2, 3=3, 4=4, 5=5, ? =0 1 2 3 4 5 " states="6" value="0, 1, 2, 3, 4, 5"/>
                                <charstatelabels id="UserDataType.085" spec="beast.evolution.datatype.UserDataType" characterName="" codeMap="0=0, 1=1, 2=2, 3=3, 4=4, 5=5, ? =0 1 2 3 4 5 " states="6" value="0, 1, 2, 3, 4, 5"/>
                                <charstatelabels id="UserDataType.086" spec="beast.evolution.datatype.UserDataType" characterName="" codeMap="0=0, 1=1, 2=2, 3=3, 4=4, 5=5, ? =0 1 2 3 4 5 " states="6" value="0, 1, 2, 3, 4, 5"/>
                                <charstatelabels id="UserDataType.087" spec="beast.evolution.datatype.UserDataType" characterName="" codeMap="0=0, 1=1, 2=2, 3=3, 4=4, 5=5, ? =0 1 2 3 4 5 " states="6" value="0, 1, 2, 3, 4, 5"/>
                                <charstatelabels id="UserDataType.088" spec="beast.evolution.datatype.UserDataType" characterName="" codeMap="0=0, 1=1, 2=2, 3=3, 4=4, 5=5, ? =0 1 2 3 4 5 " states="6" value="0, 1, 2, 3, 4, 5"/>
                                <charstatelabels id="UserDataType.089" spec="beast.evolution.datatype.UserDataType" characterName="" codeMap="0=0, 1=1, 2=2, 3=3, 4=4, 5=5, ? =0 1 2 3 4 5 " states="6" value="0, 1, 2, 3, 4, 5"/>
                                <charstatelabels id="UserDataType.090" spec="beast.evolution.datatype.UserDataType" characterName="" codeMap="0=0, 1=1, 2=2, 3=3, 4=4, 5=5, ? =0 1 2 3 4 5 " states="6" value="0, 1, 2, 3, 4, 5"/>
                                <charstatelabels id="UserDataType.091" spec="beast.evolution.datatype.UserDataType" characterName="" codeMap="0=0, 1=1, 2=2, 3=3, 4=4, 5=5, ? =0 1 2 3 4 5 " states="6" value="0, 1, 2, 3, 4, 5"/>
                                <charstatelabels id="UserDataType.092" spec="beast.evolution.datatype.UserDataType" characterName="" codeMap="0=0, 1=1, 2=2, 3=3, 4=4, 5=5, ? =0 1 2 3 4 5 " states="6" value="0, 1, 2, 3, 4, 5"/>
                                <charstatelabels id="UserDataType.093" spec="beast.evolution.datatype.UserDataType" characterName="" codeMap="0=0, 1=1, 2=2, 3=3, 4=4, 5=5, ? =0 1 2 3 4 5 " states="6" value="0, 1, 2, 3, 4, 5"/>
                                <charstatelabels id="UserDataType.094" spec="beast.evolution.datatype.UserDataType" characterName="" codeMap="0=0, 1=1, 2=2, 3=3, 4=4, 5=5, ? =0 1 2 3 4 5 " states="6" value="0, 1, 2, 3, 4, 5"/>
                                <charstatelabels id="UserDataType.095" spec="beast.evolution.datatype.UserDataType" characterName="" codeMap="0=0, 1=1, 2=2, 3=3, 4=4, 5=5, ? =0 1 2 3 4 5 " states="6" value="0, 1, 2, 3, 4, 5"/>
                                <charstatelabels id="UserDataType.096" spec="beast.evolution.datatype.UserDataType" characterName="" codeMap="0=0, 1=1, 2=2, 3=3, 4=4, 5=5, ? =0 1 2 3 4 5 " states="6" value="0, 1, 2, 3, 4, 5"/>
                                <charstatelabels id="UserDataType.097" spec="beast.evolution.datatype.UserDataType" characterName="" codeMap="0=0, 1=1, 2=2, 3=3, 4=4, 5=5, ? =0 1 2 3 4 5 " states="6" value="0, 1, 2, 3, 4, 5"/>
                                <charstatelabels id="UserDataType.098" spec="beast.evolution.datatype.UserDataType" characterName="" codeMap="0=0, 1=1, 2=2, 3=3, 4=4, 5=5, ? =0 1 2 3 4 5 " states="6" value="0, 1, 2, 3, 4, 5"/>
                                <charstatelabels id="UserDataType.099" spec="beast.evolution.datatype.UserDataType" characterName="" codeMap="0=0, 1=1, 2=2, 3=3, 4=4, 5=5, ? =0 1 2 3 4 5 " states="6" value="0, 1, 2, 3, 4, 5"/>
                                <charstatelabels id="UserDataType.0100" spec="beast.evolution.datatype.UserDataType" characterName="" codeMap="0=0, 1=1, 2=2, 3=3, 4=4, 5=5, ? =0 1 2 3 4 5 " states="6" value="0, 1, 2, 3, 4, 5"/>
                                <charstatelabels id="UserDataType.0101" spec="beast.evolution.datatype.UserDataType" characterName="" codeMap="0=0, 1=1, 2=2, 3=3, 4=4, 5=5, ? =0 1 2 3 4 5 " states="6" value="0, 1, 2, 3, 4, 5"/>
                                <charstatelabels id="UserDataType.0102" spec="beast.evolution.datatype.UserDataType" characterName="" codeMap="0=0, 1=1, 2=2, 3=3, 4=4, 5=5, ? =0 1 2 3 4 5 " states="6" value="0, 1, 2, 3, 4, 5"/>
                                <charstatelabels id="UserDataType.0103" spec="beast.evolution.datatype.UserDataType" characterName="" codeMap="0=0, 1=1, 2=2, 3=3, 4=4, 5=5, ? =0 1 2 3 4 5 " states="6" value="0, 1, 2, 3, 4, 5"/>
                                <charstatelabels id="UserDataType.0104" spec="beast.evolution.datatype.UserDataType" characterName="" codeMap="0=0, 1=1, 2=2, 3=3, 4=4, 5=5, ? =0 1 2 3 4 5 " states="6" value="0, 1, 2, 3, 4, 5"/>
                                <charstatelabels id="UserDataType.0105" spec="beast.evolution.datatype.UserDataType" characterName="" codeMap="0=0, 1=1, 2=2, 3=3, 4=4, 5=5, ? =0 1 2 3 4 5 " states="6" value="0, 1, 2, 3, 4, 5"/>
                                <charstatelabels id="UserDataType.0106" spec="beast.evolution.datatype.UserDataType" characterName="" codeMap="0=0, 1=1, 2=2, 3=3, 4=4, 5=5, ? =0 1 2 3 4 5 " states="6" value="0, 1, 2, 3, 4, 5"/>
                                <charstatelabels id="UserDataType.0107" spec="beast.evolution.datatype.UserDataType" characterName="" codeMap="0=0, 1=1, 2=2, 3=3, 4=4, 5=5, ? =0 1 2 3 4 5 " states="6" value="0, 1, 2, 3, 4, 5"/>
                                <charstatelabels id="UserDataType.0108" spec="beast.evolution.datatype.UserDataType" characterName="" codeMap="0=0, 1=1, 2=2, 3=3, 4=4, 5=5, ? =0 1 2 3 4 5 " states="6" value="0, 1, 2, 3, 4, 5"/>
                                <charstatelabels id="UserDataType.0109" spec="beast.evolution.datatype.UserDataType" characterName="" codeMap="0=0, 1=1, 2=2, 3=3, 4=4, 5=5, ? =0 1 2 3 4 5 " states="6" value="0, 1, 2, 3, 4, 5"/>
                                <charstatelabels id="UserDataType.0110" spec="beast.evolution.datatype.UserDataType" characterName="" codeMap="0=0, 1=1, 2=2, 3=3, 4=4, 5=5, ? =0 1 2 3 4 5 " states="6" value="0, 1, 2, 3, 4, 5"/>
                                <charstatelabels id="UserDataType.0111" spec="beast.evolution.datatype.UserDataType" characterName="" codeMap="0=0, 1=1, 2=2, 3=3, 4=4, 5=5, ? =0 1 2 3 4 5 " states="6" value="0, 1, 2, 3, 4, 5"/>
                                <charstatelabels id="UserDataType.0112" spec="beast.evolution.datatype.UserDataType" characterName="" codeMap="0=0, 1=1, 2=2, 3=3, 4=4, 5=5, ? =0 1 2 3 4 5 " states="6" value="0, 1, 2, 3, 4, 5"/>
                                <charstatelabels id="UserDataType.0113" spec="beast.evolution.datatype.UserDataType" characterName="" codeMap="0=0, 1=1, 2=2, 3=3, 4=4, 5=5, ? =0 1 2 3 4 5 " states="6" value="0, 1, 2, 3, 4, 5"/>
                                <charstatelabels id="UserDataType.0114" spec="beast.evolution.datatype.UserDataType" characterName="" codeMap="0=0, 1=1, 2=2, 3=3, 4=4, 5=5, ? =0 1 2 3 4 5 " states="6" value="0, 1, 2, 3, 4, 5"/>
                                <charstatelabels id="UserDataType.0115" spec="beast.evolution.datatype.UserDataType" characterName="" codeMap="0=0, 1=1, 2=2, 3=3, 4=4, 5=5, ? =0 1 2 3 4 5 " states="6" value="0, 1, 2, 3, 4, 5"/>
                                <charstatelabels id="UserDataType.0116" spec="beast.evolution.datatype.UserDataType" characterName="" codeMap="0=0, 1=1, 2=2, 3=3, 4=4, 5=5, ? =0 1 2 3 4 5 " states="6" value="0, 1, 2, 3, 4, 5"/>
                                <charstatelabels id="UserDataType.0117" spec="beast.evolution.datatype.UserDataType" characterName="" codeMap="0=0, 1=1, 2=2, 3=3, 4=4, 5=5, ? =0 1 2 3 4 5 " states="6" value="0, 1, 2, 3, 4, 5"/>
                                <charstatelabels id="UserDataType.0118" spec="beast.evolution.datatype.UserDataType" characterName="" codeMap="0=0, 1=1, 2=2, 3=3, 4=4, 5=5, ? =0 1 2 3 4 5 " states="6" value="0, 1, 2, 3, 4, 5"/>
                                <charstatelabels id="UserDataType.0119" spec="beast.evolution.datatype.UserDataType" characterName="" codeMap="0=0, 1=1, 2=2, 3=3, 4=4, 5=5, ? =0 1 2 3 4 5 " states="6" value="0, 1, 2, 3, 4, 5"/>
                                <charstatelabels id="UserDataType.0120" spec="beast.evolution.datatype.UserDataType" characterName="" codeMap="0=0, 1=1, 2=2, 3=3, 4=4, 5=5, ? =0 1 2 3 4 5 " states="6" value="0, 1, 2, 3, 4, 5"/>
                                <charstatelabels id="UserDataType.0121" spec="beast.evolution.datatype.UserDataType" characterName="" codeMap="0=0, 1=1, 2=2, 3=3, 4=4, 5=5, ? =0 1 2 3 4 5 " states="6" value="0, 1, 2, 3, 4, 5"/>
                                <charstatelabels id="UserDataType.0122" spec="beast.evolution.datatype.UserDataType" characterName="" codeMap="0=0, 1=1, 2=2, 3=3, 4=4, 5=5, ? =0 1 2 3 4 5 " states="6" value="0, 1, 2, 3, 4, 5"/>
                                <charstatelabels id="UserDataType.0123" spec="beast.evolution.datatype.UserDataType" characterName="" codeMap="0=0, 1=1, 2=2, 3=3, 4=4, 5=5, ? =0 1 2 3 4 5 " states="6" value="0, 1, 2, 3, 4, 5"/>
                                <charstatelabels id="UserDataType.0124" spec="beast.evolution.datatype.UserDataType" characterName="" codeMap="0=0, 1=1, 2=2, 3=3, 4=4, 5=5, ? =0 1 2 3 4 5 " states="6" value="0, 1, 2, 3, 4, 5"/>
                            </userDataType>
                        </data>


    


    


    
<map name="Uniform" >beast.math.distributions.Uniform</map>
<map name="Exponential" >beast.math.distributions.Exponential</map>
<map name="LogNormal" >beast.math.distributions.LogNormalDistributionModel</map>
<map name="Normal" >beast.math.distributions.Normal</map>
<map name="Beta" >beast.math.distributions.Beta</map>
<map name="Gamma" >beast.math.distributions.Gamma</map>
<map name="LaplaceDistribution" >beast.math.distributions.LaplaceDistribution</map>
<map name="prior" >beast.math.distributions.Prior</map>
<map name="InverseGamma" >beast.math.distributions.InverseGamma</map>
<map name="OneOnX" >beast.math.distributions.OneOnX</map>


<run id="mcmc" spec="MCMC" chainLength="40000000">
    <state id="state" storeEvery="5000">
        <tree id="Tree.t:Mosasauroidea2017_BEAST" name="stateNode">
            <trait id="dateTrait.t:Mosasauroidea2017_BEAST" spec="beast.evolution.tree.TraitSet" traitname="date-backward">
                Adriosaurus_suessi_95=95.0,
Dolichosaurus_longicollis_97=97.0,
Pontosaurus_kornhuberi_97=97.0,
Aigialosaurus_dalmaticus_93.5=93.5,
Opetiosaurus_bucchichi_93.5=93.5,
Komensaurus_carrolli_93.5=93.5,
Halisaurus_platyspondylus_68=68.0,
Eonatator_sternbergii_87=87.0,
Dallasaurus_turneri_92.5=92.5,
Clidastes_liodontus_84=84.0,
Clidastes_moorevillensis_74=74.0,
Clidastes_propython_83.25=83.25,
Prognathodon_overtoni_70.5=70.5,
Prognathodon_rapax_67.5=67.5,
Prognathodon_solvayi_73=73.0,
Prognathodon_currii_70.5=70.5,
Prognathodon_waiparaensis_73=73.0,
Prognathodon_saturator_68.25=68.25,
Globidens_alabamaensis_79=79.0,
Globidens_dakotensis_79=79.0,
Mosasaurus_conodon_70.75=70.75,
Mosasaurus_hoffmannii_70.75=70.75,
Mosasaurus_missouriensis_73=73.0,
Plesiotylosaurus_crassidens_69=69.0,
Plotosaurus_bennisoni_69=69.0,
Tylosaurus_nepaeolicus_87=87.0,
Tylosaurus_bernardi_70.5=70.5,
Taniwhasaurus_oweni_83=83.0,
Taniwhasaurus_antarcticus_76=76.0,
Tylosaurus_proriger_82=82.0,
Yaguarasaurus_columbianus_89.5=89.5,
Eremiasaurus_heterodontus_68.3=68.3,
Prognathodon_kianda_71.5=71.5,
Russellosaurus_coheni_92.5=92.5,
Romeosaurus_fumanensis_91=91.0,
Ectenosaurus_clidastoides_82.5=82.5,
Plioplatecarpus_80.5=80.5,
Plesioplatecarpus_planifrons_87=87.0,
Platecarpus_tympaniticus_81=81.0,
Latoplatecarpus_willistoni_77.8=77.8,
Selmasaurus_johnsoni_85=85.0,
Angolasaurus_bocagei_89.5=89.5,
Tethysaurus_nopcsai_93.5=93.5,
Pannoniasaurus_inexptectatus_84=84.0                <taxa id="TaxonSet.Mosasauroidea2017_BEAST6" spec="TaxonSet">
                    <alignment id="Mosasauroidea2017_BEAST6" spec="FilteredAlignment" ascertained="true" excludefrom="125" excludeto="131" filter="1-125,126-131">
                        <data idref="Mosasauroidea2017_BEAST"/>
                        <userDataType id="morphDataType.Mosasauroidea2017_BEAST6" spec="beast.evolution.datatype.StandardData" ambiguities="" nrOfStates="6"/>
                    </alignment>
                </taxa>
            </trait>
            <taxonset idref="TaxonSet.Mosasauroidea2017_BEAST6"/>
        </tree>
        <parameter id="ucldMean.c:Mosasauroidea2017_BEAST" name="stateNode">1.0</parameter>
        <parameter id="ucldStdev.c:Mosasauroidea2017_BEAST" lower="0.0" name="stateNode">0.1</parameter>
        <stateNode id="rateCategories.c:Mosasauroidea2017_BEAST" spec="parameter.IntegerParameter" dimension="86">1</stateNode>
        <parameter id="diversificationRateFBD.t:Mosasauroidea2017_BEAST" lower="0.0" name="stateNode">1.0</parameter>
        <parameter id="turnoverFBD.t:Mosasauroidea2017_BEAST" lower="0.0" name="stateNode" upper="1.0">0.5</parameter>
        <parameter id="samplingProportionFBD.t:Mosasauroidea2017_BEAST" lower="0.0" name="stateNode" upper="1.0">0.5</parameter>
        <parameter id="originFBD.t:Mosasauroidea2017_BEAST" lower="0.0" name="stateNode">100.0</parameter>
    </state>

    <init id="RandomTree.t:Mosasauroidea2017_BEAST" spec="beast.evolution.tree.RandomTree" estimate="false" initial="@Tree.t:Mosasauroidea2017_BEAST" taxa="@Mosasauroidea2017_BEAST6">
        <populationModel id="ConstantPopulation0.t:Mosasauroidea2017_BEAST" spec="ConstantPopulation">
            <parameter id="randomPopSize.t:Mosasauroidea2017_BEAST" name="popSize">1.0</parameter>
        </populationModel>
    </init>

    <distribution id="posterior" spec="util.CompoundDistribution">
        <distribution id="prior" spec="util.CompoundDistribution">
            <distribution id="FBD.t:Mosasauroidea2017_BEAST" spec="beast.evolution.speciation.SABirthDeathModel" conditionOnSampling="true" diversificationRate="@diversificationRateFBD.t:Mosasauroidea2017_BEAST" origin="@originFBD.t:Mosasauroidea2017_BEAST" samplingProportion="@samplingProportionFBD.t:Mosasauroidea2017_BEAST" tree="@Tree.t:Mosasauroidea2017_BEAST" turnover="@turnoverFBD.t:Mosasauroidea2017_BEAST">
                <parameter id="rFBD.t:Mosasauroidea2017_BEAST" lower="0.0" name="removalProbability" upper="1.0">0.0</parameter>
                <parameter id="rhoFBD.t:Mosasauroidea2017_BEAST" estimate="false" lower="0.0" name="rho" upper="1.0">0.0</parameter>
            </distribution>
            <prior id="diversificationRatePriorFBD.t:Mosasauroidea2017_BEAST" name="distribution" x="@diversificationRateFBD.t:Mosasauroidea2017_BEAST">
                <Uniform id="Uniform.0" name="distr" upper="Infinity"/>
            </prior>
            <prior id="originPriorFBD.t:Mosasauroidea2017_BEAST" name="distribution" x="@originFBD.t:Mosasauroidea2017_BEAST">
                <Uniform id="Uniform.01" name="distr" upper="Infinity"/>
            </prior>
            <prior id="samplingProportionPriorFBD.t:Mosasauroidea2017_BEAST" name="distribution" x="@samplingProportionFBD.t:Mosasauroidea2017_BEAST">
                <Uniform id="Uniform.02" name="distr"/>
            </prior>
            <prior id="turnoverPriorFBD.t:Mosasauroidea2017_BEAST" name="distribution" x="@turnoverFBD.t:Mosasauroidea2017_BEAST">
                <Uniform id="Uniform.03" name="distr"/>
            </prior>
            <prior id="MeanRatePrior.c:Mosasauroidea2017_BEAST" name="distribution" x="@ucldMean.c:Mosasauroidea2017_BEAST">
                <Uniform id="Uniform.04" name="distr" upper="Infinity"/>
            </prior>
            <prior id="ucldStdevPrior.c:Mosasauroidea2017_BEAST" name="distribution" x="@ucldStdev.c:Mosasauroidea2017_BEAST">
                <Gamma id="Gamma.0" name="distr">
                    <parameter id="RealParameter.0" estimate="false" name="alpha">0.5396</parameter>
                    <parameter id="RealParameter.01" estimate="false" name="beta">0.3819</parameter>
                </Gamma>
            </prior>
        </distribution>
        <distribution id="likelihood" spec="util.CompoundDistribution" useThreads="true">
            <distribution id="morphTreeLikelihood.Mosasauroidea2017_BEAST6" spec="TreeLikelihood" data="@Mosasauroidea2017_BEAST6" tree="@Tree.t:Mosasauroidea2017_BEAST">
                <siteModel id="morphSiteModel.s:Mosasauroidea2017_BEAST6" spec="SiteModel">
                    <parameter id="mutationRate.s:Mosasauroidea2017_BEAST6" estimate="false" name="mutationRate">1.0</parameter>
                    <parameter id="gammaShape.s:Mosasauroidea2017_BEAST6" estimate="false" name="shape">1.0</parameter>
                    <substModel id="LewisMK.s:Mosasauroidea2017_BEAST6" spec="LewisMK" datatype="@morphDataType.Mosasauroidea2017_BEAST6"/>
                </siteModel>
                <branchRateModel id="RelaxedClock.c:Mosasauroidea2017_BEAST" spec="beast.evolution.branchratemodel.UCRelaxedClockModel" clock.rate="@ucldMean.c:Mosasauroidea2017_BEAST" rateCategories="@rateCategories.c:Mosasauroidea2017_BEAST" tree="@Tree.t:Mosasauroidea2017_BEAST">
                    <LogNormal id="LogNormalDistributionModel.c:Mosasauroidea2017_BEAST" S="@ucldStdev.c:Mosasauroidea2017_BEAST" meanInRealSpace="true" name="distr">
                        <parameter id="RealParameter.02" estimate="false" lower="0.0" name="M" upper="1.0">1.0</parameter>
                    </LogNormal>
                </branchRateModel>
            </distribution>
        </distribution>
    </distribution>

    <operator id="ucldMeanScaler.c:Mosasauroidea2017_BEAST" spec="ScaleOperator" parameter="@ucldMean.c:Mosasauroidea2017_BEAST" scaleFactor="0.5" weight="1.0"/>

    <operator id="ucldStdevScaler.c:Mosasauroidea2017_BEAST" spec="ScaleOperator" parameter="@ucldStdev.c:Mosasauroidea2017_BEAST" scaleFactor="0.5" weight="3.0"/>

    <operator id="CategoriesRandomWalk.c:Mosasauroidea2017_BEAST" spec="IntRandomWalkOperator" parameter="@rateCategories.c:Mosasauroidea2017_BEAST" weight="10.0" windowSize="1"/>

    <operator id="CategoriesSwapOperator.c:Mosasauroidea2017_BEAST" spec="SwapOperator" intparameter="@rateCategories.c:Mosasauroidea2017_BEAST" weight="10.0"/>

    <operator id="CategoriesUniform.c:Mosasauroidea2017_BEAST" spec="UniformOperator" parameter="@rateCategories.c:Mosasauroidea2017_BEAST" weight="10.0"/>

    <operator id="relaxedUpDownOperator.c:Mosasauroidea2017_BEAST" spec="UpDownOperator" scaleFactor="0.75" weight="3.0">
        <up idref="ucldMean.c:Mosasauroidea2017_BEAST"/>
        <down idref="Tree.t:Mosasauroidea2017_BEAST"/>
    </operator>

    <operator id="originScalerFBD.t:Mosasauroidea2017_BEAST" spec="ScaleOperator" parameter="@originFBD.t:Mosasauroidea2017_BEAST" scaleFactor="0.75" weight="3.0"/>

    <operator id="divRateScalerFBD.t:Mosasauroidea2017_BEAST" spec="ScaleOperator" parameter="@diversificationRateFBD.t:Mosasauroidea2017_BEAST" scaleFactor="0.75" weight="10.0"/>

    <operator id="turnoverScalerFBD.t:Mosasauroidea2017_BEAST" spec="ScaleOperator" parameter="@turnoverFBD.t:Mosasauroidea2017_BEAST" scaleFactor="0.75" weight="10.0"/>

    <operator id="samplingPScalerFBD.t:Mosasauroidea2017_BEAST" spec="ScaleOperator" parameter="@samplingProportionFBD.t:Mosasauroidea2017_BEAST" scaleFactor="0.75" weight="10.0"/>

    <operator id="LeafToSAFBD.t:Mosasauroidea2017_BEAST" spec="LeafToSampledAncestorJump" tree="@Tree.t:Mosasauroidea2017_BEAST" weight="10.0"/>

    <operator id="SAWilsonBaldingFBD.t:Mosasauroidea2017_BEAST" spec="SAWilsonBalding" tree="@Tree.t:Mosasauroidea2017_BEAST" weight="10.0"/>

    <operator id="SAWideFBD.t:Mosasauroidea2017_BEAST" spec="SAExchange" isNarrow="false" tree="@Tree.t:Mosasauroidea2017_BEAST" weight="10.0"/>

    <operator id="SANarrowFBD.t:Mosasauroidea2017_BEAST" spec="SAExchange" tree="@Tree.t:Mosasauroidea2017_BEAST" weight="10.0"/>

    <operator id="SAUniformOperatorFBD.t:Mosasauroidea2017_BEAST" spec="SAUniform" tree="@Tree.t:Mosasauroidea2017_BEAST" weight="20.0"/>

    <operator id="SATreeRootScalerFBD.t:Mosasauroidea2017_BEAST" spec="SAScaleOperator" rootOnly="true" scaleFactor="0.95" tree="@Tree.t:Mosasauroidea2017_BEAST" weight="1.0"/>

    <operator id="SATreeScalerFBD.t:Mosasauroidea2017_BEAST" spec="SAScaleOperator" scaleFactor="0.95" tree="@Tree.t:Mosasauroidea2017_BEAST" weight="3.0"/>

    <logger id="tracelog" fileName="beast.log" logEvery="1000" model="@posterior" sanitiseHeaders="true" sort="smart">
        <log idref="posterior"/>
        <log idref="likelihood"/>
        <log idref="prior"/>
        <log id="TreeHeight.t:Mosasauroidea2017_BEAST" spec="beast.evolution.tree.TreeHeightLogger" tree="@Tree.t:Mosasauroidea2017_BEAST"/>
        <log idref="morphTreeLikelihood.Mosasauroidea2017_BEAST6"/>
        <log idref="ucldMean.c:Mosasauroidea2017_BEAST"/>
        <log idref="ucldStdev.c:Mosasauroidea2017_BEAST"/>
        <log id="rate.c:Mosasauroidea2017_BEAST" spec="beast.evolution.branchratemodel.RateStatistic" branchratemodel="@RelaxedClock.c:Mosasauroidea2017_BEAST" tree="@Tree.t:Mosasauroidea2017_BEAST"/>
        <log idref="FBD.t:Mosasauroidea2017_BEAST"/>
        <log idref="diversificationRateFBD.t:Mosasauroidea2017_BEAST"/>
        <log idref="turnoverFBD.t:Mosasauroidea2017_BEAST"/>
        <log idref="samplingProportionFBD.t:Mosasauroidea2017_BEAST"/>
        <log idref="originFBD.t:Mosasauroidea2017_BEAST"/>
        <log id="SACountFBD.t:Mosasauroidea2017_BEAST" spec="beast.evolution.tree.SampledAncestorLogger" tree="@Tree.t:Mosasauroidea2017_BEAST"/>
    </logger>

    <logger id="screenlog" logEvery="1000">
        <log idref="posterior"/>
        <log id="ESS.0" spec="util.ESS" arg="@posterior"/>
        <log idref="likelihood"/>
        <log idref="prior"/>
    </logger>

    <logger id="treelog.t:Mosasauroidea2017_BEAST" fileName="$(tree).trees" logEvery="1000" mode="tree">
        <log id="TreeWithMetaDataLogger.t:Mosasauroidea2017_BEAST" spec="beast.evolution.tree.TreeWithMetaDataLogger" branchratemodel="@RelaxedClock.c:Mosasauroidea2017_BEAST" tree="@Tree.t:Mosasauroidea2017_BEAST"/>
    </logger>

</run>

</beast>
